# Supplementary material for: Whole mitochondrial DNA sequencing in Alpine populations and the genetic history of the Neolithic Tyrolean Iceman
Source: Sci Rep. 2016 Jan 14;6:18932. doi: 10.1038/srep18932 (PMC4725900; doi:10.1038/srep18932)
Supplement: Supplementary Table S3 [file srep18932-s4.xls]

## Sheet: TableS3
TableS3. TMCRA estimates of K1 haplogroup and ist sub-clades. ML: maximum likelihood molecular divergence; SE: Standard Error
Haplogroup	ML	SE	Mean (ky)	95% CI
K1	12.26	1.25	34.55	27.19−42.11
K1a	9.88	0.67	27.40	23.53−31.33
K1a29	5.82	2.10	15.67	4.42−27.60
K1a29a	3.29	1.71	8.68	0.00−17.98
K1a28	4.18	1.71	11.10	2.14−20.51
K1a27	7.41	1.55	20.19	11.60−29.12
K1a25	4.73	1.86	12.61	2.80−22.97
K1a23	8.63	1.40	23.72	15.83−31.89
K1a19	8.54	1.46	23.45	15.24−31.97
K1a19a	2.87	1.43	7.53	0.15−15.26
K1a18	0.73	0.73	1.89	0.00−5.66
K1a17	6.52	1.43	17.66	9.83−25.79
K1a17a	5.03	1.34	13.46	6.28−20.91
K1a12	8.54	1.28	23.45	16.25−30.89
K1a12a	7.62	1.19	20.80	14.18−27.62
K1a12a1	6.92	1.16	18.79	12.40−25.37
K1a12a1a	5.85	1.37	15.76	8.34−23.47
K1+195	4.85	0.88	12.95	8.20−17.82
K1a26	0.70	0.70	1.81	0.00−5.42
K1a16	1.01	0.98	2.60	0.00−7.67
K1a15	0.82	0.85	2.12	0.00−6.54
K1a14	1.77	1.01	4.60	0.00−9.90
K1a13	2.50	0.91	6.55	1.82−11.41
K1a13a	1.62	0.82	4.20	0.01−8.51
K1a10	3.75	0.85	9.93	5.42−14.55
K1a10a	2.50	1.16	6.55	0.59−12.73
K1a9	0.82	0.82	2.12	0.00−6.38
K1a+150	6.65	1.37	18.00	10.49−25.80
K1a30	5.18	1.46	13.88	6.05−22.04
K1a30a	3.96	1.49	10.51	2.68−18.70
K1a24	5.12	1.55	13.71	5.41−22.38
K1a24a	1.16	0.79	3.00	0.00−7.12
K1a11	2.59	0.95	6.79	1.91−11.83
K1a11b	1.34	0.95	3.48	0.00−8.42
K1a11a	1.34	0.76	3.48	0.00−7.45
K1a11a1	0.55	-	1.41	-
K1a8	8.35	1.59	22.92	14.06−32.14
K1a8b	5.27	1.40	14.14	6.62−21.96
K1a8a	4.12	1.55	10.93	2.76−19.48
K1a8a1	3.02	1.37	7.94	0.85−15.35
K1a7	8.26	1.46	22.65	14.47−31.14
K1a6	0.00	5.00	0.00	0.00−27.17
K1a5	8.11	1.31	22.21	14.88−29.79
K1a5b	1.68	1.19	4.36	0.00−10.63
K1a5a	2.41	1.83	6.30	0.00−16.16
K1a4	8.60	0.79	23.63	19.14−28.21
K1a4h	5.34	1.59	14.31	5.82−23.18
K1a4g	0.64	0.82	1.65	0.00−5.89
K1a4f	7.07	1.28	19.22	12.16−26.53
K1a4f1	6.16	1.34	16.62	9.33−24.19
K1a4e	0.79	0.79	2.05	0.00−6.14
K1a4d	2.47	1.46	6.47	0.00−14.31
K1a4c	5.34	1.52	14.31	6.14−22.83
K1a4c1	1.34	1.22	3.48	0.00−9.88
K1a4b	6.77	1.22	18.35	11.65−25.28
K1a4b1	2.59	1.25	6.79	0.36−13.49
K1a4a	7.84	0.98	21.42	15.96−27.01
K1a4a1	6.01	0.79	16.19	11.85−20.62
K1a4a1i	2.35	1.43	6.14	0.00−13.81
K1a4a1h	3.87	1.46	10.26	2.60−18.27
K1a4a1g	1.71	1.22	4.44	0.00−10.88
K1a4a1f	2.16	1.04	5.65	0.34−11.15
K1a4a1f1	0.46	0.46	1.18	0.00−3.51
K1a4a1e	2.99	1.49	7.86	0.15−15.94
K1a4a1d	2.90	1.71	7.61	0.00−16.86
K1a4a1c	3.41	1.31	9.01	2.18−16.13
K1a4a1b	5.27	0.95	14.14	9.03−19.38
K1a4a1b2	2.71	1.31	7.12	0.37−14.16
K1a4a1b1	3.29	1.34	8.68	1.71−15.95
K1a4a1a	3.78	0.91	10.01	5.18−14.97
K1a4a1a2	2.77	0.82	7.28	3.01−11.68
K1a4a1a2b	1.07	0.82	2.76	0.00−7.03
K1a4a1a2a	0.82	0.76	2.12	0.00−6.06
K1a4a1a+195	1.59	0.73	4.12	0.39−7.94
K1a4a1a3	0.58	0.55	1.49	0.00−4.30
K1a4a1a1	0.58	0.55	1.49	0.00−4.30
K1a3	7.01	1.46	19.05	11.01−27.41
K1a3a	5.58	1.10	14.99	9.05−21.11
K1a3a4	0.82	0.79	2.12	0.00−6.22
K1a3a3	4.66	1.16	12.44	6.27−18.83
K1a3a2	1.52	1.13	3.96	0.00−9.89
K1a3a1	2.62	1.10	6.88	1.21−12.74
K1a3a1b	1.68	0.88	4.36	0.00−9.00
K1a2	7.74	1.19	21.15	14.52−27.98
K1a2c	4.45	1.59	11.85	3.49−20.62
K1a2b	6.31	1.43	17.05	9.25−25.16
K1a2a	5.55	1.13	14.90	8.81−21.20
K1a2a2	3.81	1.43	10.09	2.59−17.93
K1a2a1	1.40	0.95	3.64	0.00−8.58
K1a1	8.84	1.07	24.34	18.30−30.55
K1a1c	1.59	1.49	4.12	0.00−12.02
K1a1b	8.26	1.07	22.65	16.65−28.82
K1a1b2	7.65	1.13	20.89	14.60−27.36
K1a1b2b	4.97	1.52	13.29	5.17−21.77
K1a1b2a	5.34	1.31	14.31	7.26−21.62
K1a1b2a1	2.90	1.07	7.61	2.08−13.34
K1a1b2a1a	2.07	0.98	5.41	0.41−10.57
K1a1b1	5.98	0.91	16.10	11.11−21.22
K1a1b1g	1.68	1.13	4.36	0.00−10.30
K1a1b1f	2.96	1.19	7.78	1.62−14.17
K1a1b1e	2.87	1.74	7.53	0.00−16.94
K1a1b1d	0.76	0.76	1.97	0.00−5.90
K1a1b1e	2.90	1.52	7.61	0.00−15.85
K1a1b1b	3.41	1.31	9.01	2.18−16.13
K1a1b1b1	1.46	0.91	3.80	0.00−8.58
K1a1b1a	2.01	1.25	5.25	0.00−11.88
K1a1a	4.70	1.19	12.52	6.19−19.09
K1a1a1	3.38	1.25	8.93	2.41−15.70
K1a1a2	3.26	0.98	8.60	3.50−13.86
K1a1a2a	2.35	0.82	6.14	1.89−10.50
K1a1a2a1	1.22	0.76	3.16	0.00−7.12
K1c	7.90	2.20	21.59	9.50−34.38
K1c1	2.77	0.21	7.28	6.16−8.41
K1c1f	2.04	0.52	5.33	2.66−8.05
K1c1e	2.26	0.43	5.90	3.68−8.14
K1c1d	1.22	0.43	3.16	0.98−5.37
K1c1c	1.62	0.34	4.20	2.48−5.94
K1c1b	1.55	0.21	4.04	2.94−5.15
K1c1a	2.07	0.55	5.41	2.58−8.29
K1c2	2.38	0.21	6.22	5.11−7.34
K1c2a	2.01	0.79	5.25	1.18−9.43
K1e	5.15	1.37	13.80	6.45−21.43
K1e1	2.16	1.04	5.65	0.34−11.15
K1e1a	1.16	0.76	3.00	0.00−6.96
K1d	2.13	0.98	5.57	0.57−10.74
K1d1	1.28	0.49	3.32	0.83−5.85
K1b	11.59	1.28	32.52	25.03−40.21
K1b1	9.63	1.28	26.68	19.37−34.21
K1b1a	5.40	1.07	14.48	8.72−20.41
K1b1a1	4.42	0.76	11.77	7.69−15.93
K1b1a1+199	3.35	0.70	8.85	5.16−12.62
K1b1a1a	2.47	0.58	6.47	3.46−9.53
K1b1a1d	2.29	0.85	5.98	1.58−10.50
K1b1a1c	1.74	0.70	4.52	0.93−8.19
K1b1a1c1	0.73	0.49	1.89	0.00−4.39
K1b1a2	0.40	0.40	1.02	0.00−3.04
K1b1b	7.74	1.37	21.15	13.52−29.05
K1b1b1	5.95	1.37	16.02	8.58−23.74
K1b1c	3.57	0.52	9.43	6.69−12.21
K1b2	6.83	1.52	18.53	10.18−27.22
K1b2a	3.38	0.58	8.93	5.88−12.04
K1b2a1	2.26	0.43	5.90	3.68−8.14
K1b2a1a	1.65	0.30	4.28	2.71−5.87
K1b2a1a1	0.98	0.37	2.52	0.66−4.40
K1b2a2	2.26	0.52	5.90	3.21−8.63
K1b2a2a	1.46	0.61	3.80	0.69−6.97
K1b2a3	1.52	0.79	3.96	0.00−8.10
K1b2b	2.32	0.49	6.06	3.53−8.63
